# Supplementary material for: Growth strains cause vascular browning and cavities in ´Nicoter´ apples
Source: PLoS One. 2023 Jul 20;18(7):e0289013. doi: 10.1371/journal.pone.0289013 (PMC10359005; doi:10.1371/journal.pone.0289013)
Supplement: S1 File — (XLSX) [file pone.0289013.s005.xlsx]

## Sheet: Fig. 03
Fig. 03		A				B				C				B inset
																	cube root transformed
		volume brown tissue				volume cavities				number of cavities per fruit				volume	volume		volume	volume
		(mm3)				(mm3)				(mm3)				brown tissue	cavities		brown tissue	cavities
		class	number	frequency		class	number	frequency		class	number	frequency		(mm3)	(mm3)		(mm)	(mm)
				%				%				%		107.676	8.63725		4.75744	2.05175
		10	15	14.5631		0.75	29	28.1553		0.75	6	30		139.216	9.47059		5.18278	2.11572
		30	24	23.301		3.25	18	17.4757		2.25	3	15		10.0588	0.794118		2.15865	0.926037
		50	20	19.4175		5.75	19	18.4466		3.75	2	10		200.686	18.4216		5.85472	2.64104
		70	15	14.5631		8.25	14	13.5922		5.25	2	10		35.8922	4.44118		3.29863	1.64374
		90	9	8.73786		10.75	6	5.82524		6.75	2	10		3.89216	0		1.57301	0
		110	9	8.73786		13.25	9	8.73786		8.25	2	10		112.755	0.372549		4.83109	0.71955
		130	5	4.85437		15.75	5	4.85437		9.75	1	5		22.6961	0.666667		2.83129	0.87358
		150	3	2.91262		18.25	2	1.94175		11.25	0	0		38.5686	4.05882		3.37866	1.59514
		170	0	0		20.75	0	0		12.75	1	5		81.8824	5.66667		4.3424	1.78283
		190	1	0.970874		23.25	0	0		14.25	1	5		45.7549	2.87255		3.57667	1.42153
		210	1	0.970874		25.75	0	0		15.75	0	0		62.3039	5.53922		3.96435	1.76936
		430	1	0.970874	*	27.4	1	0.970874						44.9118	8.16667		3.55457	2.01379
														111.647	11.4804		4.81522	2.2559
	n		103				103				20			97.3137	15.0294		4.59965	2.46782
														82.1569	11.451		4.34725	2.25397
														81.9216	13.902		4.3431	2.4045
		*	outlier not shown											106.529	9.46078		4.74049	2.11499
														103.696	10.2255		4.69808	2.17051
														82.1275	4.38235		4.34673	1.63645
														110.99	8.31373		4.80575	2.02581
														97.7059	14.0294		4.60582	2.41183
														424.294	4.98039		7.51431	1.70774
														8.85294	9.5098		2.06869	2.11864
														3.28431	5.68627		1.48644	1.78488
														2.96078	6.77451		1.43594	1.89217
														5.84314	0		1.80115	0
														19.9706	0.509804		2.71309	0.798855
														24.1471	0		2.89038	0
														8.68627	0		2.05563	0
														22.8333	2.29412		2.83698	1.31888
														43.402	7.2451		3.51428	1.935
														32.4412	1.31373		3.18933	1.09522
														59.2353	12.098		3.89816	2.29565
														37.1961	2.18627		3.3381	1.29788
														79.7647	8.02941		4.30464	2.00245
														65.7843	4.23529		4.03683	1.61794
														56.4706	3.54902		3.83655	1.52535
														50.0294	4.45098		3.68475	1.64495
														66.2255	6.06863		4.04584	1.82402
														63.098	4.90196		3.98112	1.69873
														62.7843	6.73529		3.97451	1.88851
														61.9118	7		3.95601	1.91293
														28.2745	1.04902		3.04648	1.01608
														65.6863	6.9902		4.03483	1.91204
														51.7745	0.22549		3.72711	0.608662
														30.598	12.049		3.12774	2.29254
														21.098	7.15686		2.76321	1.92711
														28.7941	2.12745		3.06503	1.28613
														24.6765	1.0098		2.91135	1.00326
														28.0882	8.87255		3.03978	2.07022
														34.2843	4.58824		3.24862	1.66168
														44.7843	2.45098		3.5512	1.34828
														86.9216	4.77451		4.42972	1.68387
														43.902	1.91176		3.52772	1.24111
														23.1863	0		2.85152	0
														15.1275	0		2.47318	0
														8.41176	0		2.03374	0
														35.1765	0.95098		3.27655	0.983386
														21.6471	1.38235		2.78697	1.11397
														50.5196	16.2255		3.69675	2.53162
														12.8039	0.558824		2.33945	0.823679
														144.755	4.92157		5.25063	1.70099
														23.2255	0.45098		2.85313	0.766866
														59.9902	2.09804		3.91465	1.28018
														7.5098	0.0882353		1.95829	0.445192
														4.82353	0.147059		1.68962	0.527834
														22.951	5.44118		2.84185	1.75886
														53.1275	4.40196		3.75929	1.63889
														27.1176	3.14706		3.00435	1.46544
														9.37255	0.509804		2.1084	0.798855
														0.627451	0		0.856104	0
														43.6471	7.30392		3.52088	1.94022
														46.0392	2.41176		3.58407	1.34105
														42.4412	2.57843		3.48816	1.37126
														38.4706	6.22549		3.3758	1.8396
														36.3824	1.60784		3.31358	1.17152
														94.6275	27.3922		4.55693	3.01445
														116	13.8137		4.877	2.39941
														69.8431	1.55882		4.1182	1.15949
														75.4216	15.6373		4.22505	2.50065
														58.7745	17.1176		3.88803	2.5772
														50.098	7.92157		3.68644	1.99344
														62.4118	6.89216		3.96663	1.90306
														31.0784	6.28431		3.14403	1.84538
														62.9314	7.87255		3.97761	1.98932
														139.01	11.6275		5.18022	2.26549
														152.049	12.4118		5.33738	2.31532
														44.049	13.6078		3.53166	2.38743
														61.8235	1.96078		3.95413	1.25163
														81.2059	16.2451		4.33041	2.53264
														43.0098	7.17647		3.50366	1.92887
														62.9118	11.5		3.9772	2.25718
														194.255	12.3431		5.79149	2.31105
														139.304	4.72549		5.18387	1.67809
														33.3529	0.696078		3.21893	0.886243
														62.098	2.63725		3.95998	1.38161
														55.4118	2.26471		3.81242	1.31322
														139.539	15.0588		5.18679	2.46943
														150.902	14.1863		5.32392	2.42078
														136.725	1.96078		5.15169	1.25163
														117.049	7.9902		4.89166	1.99918
														115.245	5.60784		4.8664	1.77664

## Sheet: Fig. 04
Fig. 04		B				D
		alpha °				beta
		(°)				(°)
		class	number	frequency		class	number	frequency
				%				%
		2.5	2	2.40964		1.5	4	10
		17.5	6	7.22892		5.5	2	5
		32.5	18	21.6867		9.5	6	15
		47.5	16	19.2771		13.5	5	12.5
		62.5	13	15.6627		17.5	7	17.5
		77.5	13	15.6627		21.5	6	15
		92.5	6	7.22892		25.5	3	7.5
		107.5	4	4.81928		29.5	3	7.5
		122.5	5	6.0241		33.5	3	7.5
		137.5	0	0		37.5	1	2.5
		152.5	0	0		41.5	0	0
	n		83				40

## Sheet: Fig. 05
Fig. 05			B					C					D					inset in D
			without cavities		with cavities			without cavities		with cavities			without cavities		with cavities			without cavities		with cavities
			gamma	Cum. Freq %	gamma	Cum. Freq %		Rsb	Cum. Freq %	Rsb	Cum. Freq %		Rpb	Cum. Freq %	Rpb	Cum. Freq %		Rsb-Rpb	Cum. Freq %	Rsb-Rpb	Cum. Freq %
	n		(°)		(°)			(mm)		(mm)			(mm)		(mm)			(mm)		(mm)
	1		21.4663	1.3889	9.403	0.9259		2.8608	1.3889	1.9365	0.9259		2.4942	1.3889	2.2711	0.9259		-0.6739	1.3889	-4.003	0.9259
	2		21.829	2.7778	20.4325	1.8519		2.8608	2.7778	1.9365	1.8519		2.4942	2.7778	2.2711	1.8519		-0.475	2.7778	-2.1425	1.8519
	3		25.3716	4.1667	20.9511	2.7778		2.9103	4.1667	2.1459	2.7778		2.5502	4.1667	2.3079	2.7778		-0.3865	4.1667	-1.8172	2.7778
	4		27.176	5.5556	22.4346	3.7037		3.4599	5.5556	2.1459	3.7037		2.5502	5.5556	2.3079	3.7037		-0.2085	5.5556	-1.0519	3.7037
	5		27.6411	6.9444	23.746	4.6296		3.4599	6.9444	2.5189	4.6296		2.6384	6.9444	2.3786	4.6296		-0.0356	6.9444	-0.9957	4.6296
	6		28.359	8.3333	24.1294	5.5556		3.5918	8.3333	2.5189	5.5556		2.6384	8.3333	2.3786	5.5556		0.06	8.3333	-0.9898	5.5556
	7		28.367	9.7222	25.2649	6.4815		3.5918	9.7222	2.772	6.4815		2.6527	9.7222	2.5812	6.4815		0.0856	9.7222	-0.9639	6.4815
	8		28.8408	11.1111	26.2263	7.4074		3.7732	11.1111	2.772	7.4074		2.6527	11.1111	2.5812	7.4074		0.1094	11.1111	-0.9285	7.4074
	9		29.4667	12.5	26.2282	8.3333		3.7732	12.5	2.9103	8.3333		2.6828	12.5	2.5987	8.3333		0.1257	12.5	-0.8972	8.3333
	10		30.2443	13.8889	26.3473	9.2593		3.8834	13.8889	3.1712	9.2593		2.6828	13.8889	2.5987	9.2593		0.2263	13.8889	-0.8298	9.2593
	11		30.32	15.2778	26.7016	10.1852		3.8834	15.2778	3.1712	10.1852		2.6919	15.2778	2.7198	10.1852		0.229	15.2778	-0.7499	10.1852
	12		30.3805	16.6667	26.8165	11.1111		3.9166	16.6667	3.3143	11.1111		2.6919	16.6667	2.7198	11.1111		0.3396	16.6667	-0.7374	11.1111
	13		30.6507	18.0556	27.9848	12.037		3.9166	18.0556	3.3143	12.037		2.6921	18.0556	2.7208	12.037		0.3771	18.0556	-0.6908	12.037
	14		30.8974	19.4444	28.2444	12.963		3.9242	19.4444	3.3675	12.963		2.6921	19.4444	2.7208	12.963		0.392	19.4444	-0.6678	12.963
	15		31.5632	20.8333	28.6578	13.8889		3.9242	20.8333	3.3675	13.8889		2.8009	20.8333	2.9534	13.8889		0.4286	20.8333	-0.6448	13.8889
	16		32.0777	22.2222	28.7334	14.8148		4.0028	22.2222	3.3701	14.8148		2.8009	22.2222	2.9534	14.8148		0.4442	22.2222	-0.6358	14.8148
	17		32.6473	23.6111	28.9705	15.7407		4.0028	23.6111	3.3701	15.7407		2.8371	23.6111	2.97	15.7407		0.5424	23.6111	-0.6169	15.7407
	18		33.3883	25	28.9879	16.6667		4.127	25	3.3876	16.6667		2.8371	25	3.0143	16.6667		0.6738	25	-0.5711	16.6667
	19		33.5343	26.3889	29.253	17.5926		4.127	26.3889	3.3876	17.5926		2.8536	26.3889	3.0531	17.5926		0.7136	26.3889	-0.5512	17.5926
	20		34.2771	27.7778	29.428	18.5185		4.2042	27.7778	3.4885	18.5185		2.8536	27.7778	3.1053	18.5185		0.7364	27.7778	-0.4772	18.5185
	21		34.2837	29.1667	29.4584	19.4444		4.2042	29.1667	3.4885	19.4444		2.97	29.1667	3.1053	19.4444		0.7611	29.1667	-0.4676	19.4444
	22		34.5698	30.5556	29.561	20.3704		4.2091	30.5556	3.4932	20.3704		2.9776	30.5556	3.1358	20.3704		0.7861	30.5556	-0.3968	20.3704
	23		35.1892	31.9444	29.7861	21.2963		4.2692	31.9444	3.4932	21.2963		2.9776	31.9444	3.1358	21.2963		0.8072	31.9444	-0.3715	21.2963
	24		35.4652	33.3333	30.1507	22.2222		4.3472	33.3333	3.6453	22.2222		3.0082	33.3333	3.2315	22.2222		0.8215	33.3333	-0.3269	22.2222
	25		35.5013	34.7222	30.2231	23.1481		4.4404	34.7222	3.6453	23.1481		3.0082	34.7222	3.2315	23.1481		0.8533	34.7222	-0.2876	23.1481
	26		35.7124	36.1111	30.2261	24.0741		4.4404	36.1111	3.7947	24.0741		3.0143	36.1111	3.2474	24.0741		0.9195	36.1111	-0.2554	24.0741
	27		35.7136	37.5	30.4749	25		4.4739	37.5	3.7947	25		3.0531	37.5	3.3158	25		1.1187	37.5	-0.2327	25
	28		35.7643	38.8889	30.5461	25.9259		4.5027	38.8889	3.9042	25.9259		3.1631	38.8889	3.3158	25.9259		1.1272	38.8889	-0.0603	25.9259
	29		35.9263	40.2778	30.8917	26.8519		4.5027	40.2778	3.9042	26.8519		3.1631	40.2778	3.3233	26.8519		1.2245	40.2778	-0.0602	26.8519
	30		36.0264	41.6667	31.3862	27.7778		4.5106	41.6667	4.2091	27.7778		3.2474	41.6667	3.3233	27.7778		1.2727	41.6667	-0.0142	27.7778
	31		36.0487	43.0556	31.5824	28.7037		4.643	43.0556	4.2692	28.7037		3.3372	43.0556	3.3816	28.7037		1.2921	43.0556	0.067	28.7037
	32		36.2085	44.4444	32.6056	29.6296		4.6899	44.4444	4.2977	29.6296		3.3372	44.4444	3.3816	29.6296		1.3344	44.4444	0.1131	29.6296
	33		36.2242	45.8333	32.777	30.5556		4.6899	45.8333	4.2977	30.5556		3.3509	45.8333	3.3834	30.5556		1.3501	45.8333	0.1386	30.5556
	34		36.2803	47.2222	32.7815	31.4815		4.7226	47.2222	4.3077	31.4815		3.3509	47.2222	3.3875	31.4815		1.3506	47.2222	0.1635	31.4815
	35		36.5666	48.6111	33.045	32.4074		4.7226	48.6111	4.3077	32.4074		3.3655	48.6111	3.3875	32.4074		1.3571	48.6111	0.177	32.4074
	36		36.8456	50	33.2457	33.3333		4.8509	50	4.3306	33.3333		3.3655	50	3.4078	33.3333		1.3815	50	0.211	33.3333
	37		36.8713	51.3889	33.3053	34.2593		4.8509	51.3889	4.3306	34.2593		3.3834	51.3889	3.4078	34.2593		1.3892	51.3889	0.3264	34.2593
	38		37.2795	52.7778	33.8259	35.1852		4.8692	52.7778	4.3472	35.1852		3.3882	52.7778	3.4819	35.1852		1.4349	52.7778	0.3833	35.1852
	39		37.3246	54.1667	33.8998	36.1111		4.8692	54.1667	4.39	36.1111		3.3882	54.1667	3.4819	36.1111		1.5086	54.1667	0.4216	36.1111
	40		37.4849	55.5556	34.1822	37.037		4.9167	55.5556	4.39	37.037		3.4617	55.5556	3.4946	37.037		1.5321	55.5556	0.4365	37.037
	41		37.6332	56.9444	34.2775	37.963		4.9167	56.9444	4.4117	37.963		3.4617	56.9444	3.5322	37.963		1.6168	56.9444	0.4697	37.963
	42		38.027	58.3333	34.3998	38.8889		4.954	58.3333	4.4117	38.8889		3.4946	58.3333	3.6013	38.8889		1.7094	58.3333	0.4896	38.8889
	43		38.0971	59.7222	34.4814	39.8148		4.954	59.7222	4.4479	39.8148		3.5322	59.7222	3.6013	39.8148		1.8108	59.7222	0.5091	39.8148
	44		38.2103	61.1111	34.5107	40.7407		5.052	61.1111	4.4479	40.7407		3.6543	61.1111	3.643	40.7407		1.8549	61.1111	0.5279	40.7407
	45		38.4752	62.5	34.7138	41.6667		5.0816	62.5	4.4739	41.6667		3.6543	62.5	3.643	41.6667		1.8643	62.5	0.5384	41.6667
	46		38.5126	63.8889	34.8861	42.5926		5.0957	63.8889	4.4803	42.5926		3.6877	63.8889	3.6453	42.5926		1.9796	63.8889	0.5743	42.5926
	47		38.6051	65.2778	34.8935	43.5185		5.1696	65.2778	4.4803	43.5185		3.6877	65.2778	3.6453	43.5185		2.0394	65.2778	0.5899	43.5185
	48		38.7425	66.6667	34.9445	44.4444		5.1711	66.6667	4.5106	44.4444		3.7268	66.6667	3.7909	44.4444		2.1397	66.6667	0.6547	44.4444
	49		38.9598	68.0556	34.9594	45.3704		5.1711	68.0556	4.5815	45.3704		3.7268	68.0556	3.8088	45.3704		2.168	68.0556	0.7413	45.3704
	50		39.3982	69.4444	35.2006	46.2963		5.3129	69.4444	4.5815	46.2963		3.7298	69.4444	3.823	46.2963		2.1859	69.4444	0.7663	46.2963
	51		39.4551	70.8333	35.5602	47.2222		5.3129	70.8333	4.643	47.2222		3.7298	70.8333	3.8861	47.2222		2.2618	70.8333	0.7996	47.2222
	52		39.6366	72.2222	35.5658	48.1481		5.4673	72.2222	4.687	48.1481		3.7909	72.2222	3.8861	48.1481		2.2984	72.2222	0.8738	48.1481
	53		39.743	73.6111	35.7749	49.0741		5.4673	73.6111	4.687	49.0741		3.8088	73.6111	3.8874	49.0741		2.3046	73.6111	0.9495	49.0741
	54		39.7598	75	36.0126	50		5.508	75	4.7068	50		3.823	75	3.8874	50		2.3113	75	0.9915	50
	55		39.9039	76.3889	36.0197	50.9259		5.508	76.3889	4.7068	50.9259		3.903	76.3889	3.9006	50.9259		2.334	76.3889	1.0148	50.9259
	56		40.2586	77.7778	36.2791	51.8519		5.6862	77.7778	4.7515	51.8519		3.903	77.7778	3.9006	51.8519		2.3428	77.7778	1.0645	51.8519
	57		40.4019	79.1667	36.3277	52.7778		5.8025	79.1667	4.7515	52.7778		3.9535	79.1667	3.9535	52.7778		2.3439	79.1667	1.0971	52.7778
	58		40.5009	80.5556	36.726	53.7037		5.8167	80.5556	4.7725	53.7037		4.0555	80.5556	4.0643	53.7037		2.3665	80.5556	1.1149	53.7037
	59		40.6502	81.9444	36.7585	54.6296		6.0411	81.9444	4.7725	54.6296		4.0555	81.9444	4.0643	54.6296		2.3692	81.9444	1.1783	54.6296
	60		40.7438	83.3333	36.7981	55.5556		6.0411	83.3333	4.8972	55.5556		4.0919	83.3333	4.0919	55.5556		2.4286	83.3333	1.1925	55.5556
	61		41.6335	84.7222	36.9544	56.4815		6.2173	84.7222	4.8972	56.4815		4.1779	84.7222	4.1126	56.4815		2.4549	84.7222	1.2733	56.4815
	62		43.4711	86.1111	36.9807	57.4074		6.2173	86.1111	5.052	57.4074		4.2428	86.1111	4.1126	57.4074		2.4897	86.1111	1.2888	57.4074
	63		43.7811	87.5	37.043	58.3333		6.2413	87.5	5.0816	58.3333		4.2428	87.5	4.1215	58.3333		2.5464	87.5	1.3437	58.3333
	64		43.9896	88.8889	37.1581	59.2593		6.3539	88.8889	5.0957	59.2593		4.3584	88.8889	4.1215	59.2593		2.7086	88.8889	1.4207	59.2593
	65		44.1229	90.2778	37.2756	60.1852		6.3539	90.2778	5.1696	60.1852		4.7045	90.2778	4.1559	60.1852		2.8161	90.2778	1.4363	60.1852
	66		44.1306	91.6667	37.3714	61.1111		7.0648	91.6667	5.3627	61.1111		4.8299	91.6667	4.1559	61.1111		3.1618	91.6667	1.4424	61.1111
	67		44.5873	93.0556	38.0449	62.037		7.124	93.0556	5.3627	62.037		4.8357	93.0556	4.1612	62.037		3.2536	93.0556	1.4507	62.037
	68		44.6067	94.4444	38.5541	62.963		7.3307	94.4444	5.4983	62.963		4.883	94.4444	4.1612	62.963		3.3942	94.4444	1.5483	62.963
	69		45.1955	95.8333	39.1158	63.8889		7.3307	95.8333	5.4983	63.8889		4.883	95.8333	4.1779	63.8889		3.5168	95.8333	1.5895	63.8889
	70		45.7096	97.2222	39.12	64.8148		7.4234	97.2222	5.5368	64.8148		5.0795	97.2222	4.2848	64.8148		3.6764	97.2222	1.7534	64.8148
	71		46.1174	98.6111	39.2866	65.7407		10.5421	98.6111	5.5368	65.7407		5.1676	98.6111	4.2848	65.7407		4.4771	98.6111	1.7605	65.7407
	72		47.2346	100	39.3015	66.6667		10.5421	100	5.6862	66.6667		7.2885	100	4.3229	66.6667		5.3745	100	1.7724	66.6667
	73				39.3797	67.5926				5.7192	67.5926				4.3229	67.5926				1.7913	67.5926
	74				39.3861	68.5185				5.7192	68.5185				4.3584	68.5185				1.8191	68.5185
	75				39.6374	69.4444				5.7802	69.4444				4.4397	69.4444				1.8353	69.4444
	76				39.6382	70.3704				5.7802	70.3704				4.4397	70.3704				1.986	70.3704
	77				39.8827	71.2963				5.8025	71.2963				4.5138	71.2963				1.9982	71.2963
	78				39.8879	72.2222				5.8167	72.2222				4.5138	72.2222				2.0009	72.2222
	79				39.8919	73.1481				5.882	73.1481				4.5405	73.1481				2.0307	73.1481
	80				40.1245	74.0741				5.882	74.0741				4.5405	74.0741				2.0612	74.0741
	81				40.2008	75				5.9965	75				4.6244	75				2.0801	75
	82				40.4098	75.9259				5.9965	75.9259				4.6244	75.9259				2.1104	75.9259
	83				40.6744	76.8519				6.1032	76.8519				4.6416	76.8519				2.1825	76.8519
	84				40.6763	77.7778				6.1032	77.7778				4.6416	77.7778				2.2414	77.7778
	85				40.8064	78.7037				6.1421	78.7037				4.7045	78.7037				2.26	78.7037
	86				40.8856	79.6296				6.1421	79.6296				4.7267	79.6296				2.3349	79.6296
	87				40.8887	80.5556				6.1606	80.5556				4.7267	80.5556				2.3484	80.5556
	88				41.0479	81.4815				6.1606	81.4815				4.7982	81.4815				2.3719	81.4815
	89				41.2771	82.4074				6.2413	82.4074				4.7982	82.4074				2.3927	82.4074
	90				41.6126	83.3333				6.3841	83.3333				4.8299	83.3333				2.3927	83.3333
	91				41.6964	84.2593				6.3841	84.2593				4.8357	84.2593				2.5004	84.2593
	92				41.7544	85.1852				6.787	85.1852				4.8999	85.1852				2.6311	85.1852
	93				41.799	86.1111				6.787	86.1111				4.8999	86.1111				2.64	86.1111
	94				41.8348	87.037				7.0648	87.037				5.0271	87.037				2.666	87.037
	95				42.1163	87.963				7.124	87.963				5.0271	87.963				2.6856	87.963
	96				42.2528	88.8889				7.3802	88.8889				5.0639	88.8889				2.8995	88.8889
	97				42.746	89.8148				7.3802	89.8148				5.0639	89.8148				3.0113	89.8148
	98				42.8054	90.7407				7.4234	90.7407				5.0795	90.7407				3.0874	90.7407
	99				43.0401	91.6667				8.2509	91.6667				5.1676	91.6667				3.0954	91.6667
	100				43.7001	92.5926				8.2509	92.5926				5.3104	92.5926				3.2238	92.5926
	101				44.243	93.5185				8.4734	93.5185				5.3104	93.5185				3.2621	93.5185
	102				44.8653	94.4444				8.4734	94.4444				5.5099	94.4444				3.3058	94.4444
	103				45.7074	95.3704				8.9412	95.3704				5.5099	95.3704				3.7467	95.3704
	104				46.7004	96.2963				8.9412	96.2963				6.6831	96.2963				3.8773	96.2963
	105				47.5375	97.2222				9.3686	97.2222				6.6831	97.2222				4.1383	97.2222
	106				48.3535	98.1481				9.3686	98.1481				7.2885	98.1481				4.6604	98.1481
	107				59.4086	99.0741				9.8992	99.0741				9.7222	99.0741				5.1503	99.0741
	108				61.1477	100				9.8992	100				9.7222	100				5.1725	100
	mean		36.5289		35.7056			5.03042		5.08332			3.50366		4.03505			1.52676		1.04826
	stddev		5.5965		7.30436			1.41031		1.76355			0.826203		1.23424			1.17681		1.57446
	n		72		108			72		108			72		108			72		108
	SE		0.659554		0.702863			0.166207		0.169698			0.097369		0.118765			0.138689		0.151502

## Sheet: Fig. 07A
Fig. 07		A
cultivar		Nicoter							Gala								Braeburn
	n	DAFB	mass (g)		DAFB	mass (g)			n	DAFB	mass (g)		DAFB	mass (g)			n	DAFB	mass (g)		DAFB	mass (g)
						mean	SE							mean	SE							mean	SE
	1	17	0.37004		17	0.395122	0.0203309		1	14	0.35112		14	0.377342	0.0145673		1	16	0.10903		16	0.241645	0.0215426
	2	17	0.87089		30	2.75885	0.207966		2	14	0.31678		27	3.07835	0.131671		2	16	0.8775		29	2.29008	0.135499
	3	17	0.37		44	13.7227	0.748913		3	14	0.13665		41	12.6532	0.722163		3	16	0.10577		43	12.8686	0.642434
	4	17	0.21802		62	38.1216	1.18965		4	14	0.25161		59	41.7338	1.24852		4	16	0.25439		61	32.0072	0.954324
	5	17	0.18021		79	65.7218	1.88802		5	14	0.41664		76	69.939	2.26694		5	16	0.29647		78	53.8298	1.84764
	6	17	0.81363		97	100.586	3.28563		6	14	0.34976		94	110.251	3.38275		6	16	0.45386		96	75.573	2.38994
	7	17	0.31278		114	125.212	3.27688		7	14	0.31785		111	130.792	4.08008		7	16	0.19429		113	95.959	2.62406
	8	17	0.2467		125	140.789	4.26404		8	14	0.41496		122	156.559	5.09919		8	16	0.2031		124	111.241	3.46553
	9	17	0.63653		139	167.373	5.1032		9	14	0.43027		136	171.729	5.44822		9	16	0.24048		138	131.695	4.65565
	10	17	0.33053		153	172.35	5.65218		10	14	0.44377						10	16	0.19848		152	136.595	4.0911
	11	17	0.2645		163	186.938	5.59858		11	14	0.50114						11	16	0.82677		166	150.528	5.58125
	12	17	0.19469						12	14	0.41803						12	16	0.22504
	13	17	0.41095						13	14	0.50901						13	16	0.25178
	14	17	0.30726						14	14	0.54602						14	16	0.0985
	15	17	0.59245						15	14	0.4446						15	16	0.1721
	16	17	0.47484						16	14	0.15792						16	16	0.41804
	17	17	0.49488						17	14	0.41623						17	16	0.36442
	18	17	0.3985						18	14	0.49156						18	16	0.15372
	19	17	0.30698						19	14	0.40099						19	16	0.20657
	20	17	0.42292						20	14	0.30994						20	16	0.19151
	21	17	0.54979						21	14	0.31605						21	16	0.34187
	22	17	0.40915						22	14	0.47478						22	16	0.18567
	23	17	0.27356						23	14	0.48274						23	16	0.15541
	24	17	0.369						24	14	0.35572						24	16	0.37936
	25	17	0.35985						25	14	0.34886						25	16	0.23753
	26	17	0.4309						26	14	0.53222						26	16	0.15892
	27	17	0.39739						27	14	0.19305						27	16	0.21079
	28	17	0.38788						28	14	0.45937						28	16	0.42246
	29	17	0.26636						29	14	0.5233						29	16	0.11491
	30	17	0.40355						30	14	0.35158						30	16	0.19829
	31	17	0.39352						31	14	0.40445						31	16	0.26802
	32	17	0.37485						32	14	0.26427						32	16	0.18135
	33	17	0.39651						33	14	0.30686						33	16	0.22944
	34	17	0.44608						34	14	0.32703						34	16	0.2036
	35	17	0.31315						35	14	0.32508						35	16	0.24242
	36	17	0.38355						36	14	0.29991						36	16	0.30596
	37	17	0.33189						37	14	0.38436						37	16	0.21752
	38	17	0.13161						38	14	0.47885						38	16	0.22776
	39	17	0.58127						39	14	0.21976						39	16	0.17568
	40	17	0.56374						40	14	0.54576						40	16	0.09922
	41	17	0.41247						41	14	0.45919						41	16	0.19055
	42	17	0.52429						42	14	0.42056						42	16	0.24218
	43	17	0.41905						43	14	0.2825						43	16	0.21504
	44	17	0.37993						44	14	0.48935						44	16	0.16856
	45	17	0.24052						45	14	0.38115						45	16	0.22127
	46	17	0.30085						46	14	0.17096						46	16	0.15343
	47	17	0.30076						47	14	0.38127						47	16	0.05931
	48	17	0.26438						48	14	0.44417						48	16	0.13139
	49	17	0.36606						49	14	0.29803						49	16	0.10124
	50	17	0.56687						50	14	0.32109						50	16	0.20127
	1	30	3.18352						1	27	3.32602						1	29	3.22932
	2	30	4.11373						2	27	3.20783						2	29	2.21571
	3	30	1.09649						3	27	2.98118						3	29	2.10006
	4	30	0.92825						4	27	1.85647						4	29	2.64607
	5	30	3.45524						5	27	3.25408						5	29	3.82741
	6	30	4.87941						6	27	5.90392						6	29	2.94861
	7	30	3.42046						7	27	2.97075						7	29	2.97624
	8	30	3.09429						8	27	3.35737						8	29	1.46177
	9	30	4.69743						9	27	2.84163						9	29	2.00151
	10	30	1.43375						10	27	1.94509						10	29	1.00206
	11	30	2.21345						11	27	2.8612						11	29	0.60546
	12	30	4.75964						12	27	2.74966						12	29	2.46821
	13	30	4.28708						13	27	1.11262						13	29	0.42183
	14	30	4.84497						14	27	1.60397						14	29	0.50584
	15	30	3.42927						15	27	1.84064						15	29	1.27978
	16	30	1.17549						16	27	2.61349						16	29	2.46518
	17	30	4.71395						17	27	2.82331						17	29	2.8468
	18	30	3.43203						18	27	3.02369						18	29	2.76583
	19	30	1.01784						19	27	3.43967						19	29	3.35924
	20	30	2.0831						20	27	2.97977						20	29	2.06921
	21	30	2.60383						21	27	4.66318						21	29	2.99503
	22	30	1.3151						22	27	3.97502						22	29	2.02117
	23	30	3.16364						23	27	2.34983						23	29	0.93211
	24	30	0.86319						24	27	1.863						24	29	2.84496
	25	30	1.4902						25	27	3.31452						25	29	2.78888
	26	30	2.44655						26	27	1.97626						26	29	3.334
	27	30	1.86639						27	27	3.71726						27	29	0.66145
	28	30	5.43044						28	27	2.49424						28	29	3.4624
	29	30	3.69294						29	27	2.98496						29	29	3.8441
	30	30	1.25253						30	27	2.18476						30	29	0.6625
	31	30	1.09789						31	27	3.88925						31	29	2.73675
	32	30	2.4196						32	27	2.69977						32	29	3.10254
	33	30	1.3745						33	27	4.12595						33	29	2.37908
	34	30	2.35853						34	27	4.56522						34	29	1.79559
	35	30	3.06412						35	27	1.91361						35	29	1.76811
	36	30	2.82334						36	27	2.70198						36	29	2.19838
	37	30	3.16578						37	27	4.25735						37	29	1.03753
	38	30	4.34594						38	27	2.90783						38	29	2.04317
	39	30	3.46436						39	27	3.05764						39	29	2.37701
	40	30	2.79788						40	27	1.87853						40	29	2.15469
	41	30	6.67055						41	27	3.60468						41	29	2.35061
	42	30	1.27994						42	27	4.0619						42	29	2.20488
	43	30	5.26908						43	27	2.4223						43	29	3.44578
	44	30	1.57382						44	27	3.69151						44	29	3.48997
	45	30	0.80658						45	27	3.93342						45	29	1.8236
	46	30	1.28853						46	27	4.29395						46	29	3.26537
	47	30	1.79782						47	27	4.46821						47	29	3.37642
	48	30	3.68354						48	27	2.89019						48	29	3.65189
	49	30	1.14092						49	27	3.6393						49	29	1.86372
	50	30	1.13583						50	27	2.69935						50	29	0.69601
	1	44	19.9255						1	41	4.07877						1	43	5.66578
	2	44	17.5615						2	41	17.2146						2	43	16.3081
	3	44	5.75789						3	41	7.68552						3	43	4.8351
	4	44	3.52931						4	41	18.0189						4	43	14.2145
	5	44	13.548						5	41	11.9537						5	43	8.52285
	6	44	13.3416						6	41	13.5556						6	43	14.0311
	7	44	1900-01-05 14:02:34						7	41	1900-01-16 23:32:44						7	43	1900-01-14 01:30:51
	8	44	15.0249						8	41	17.9312						8	43	15.3262
	9	44	12.6471						9	41	7.56329						9	43	16.8122
	10	44	19.4664						10	41	12.9885						10	43	12.5833
	11	44	15.3875						11	41	11.7249						11	43	20.3879
	12	44	8.48006						12	41	16.1098						12	43	5.25298
	13	44	13.6189						13	41	19.6827						13	43	9.96174
	14	44	11.1381						14	41	16.3141						14	43	19.2381
	15	44	5.52937						15	41	14.827						15	43	9.14829
	16	44	18.1162						16	41	12.7874						16	43	12.234
	17	44	8.80248						17	41	4.73121						17	43	12.1564
	18	44	24.4797						18	41	23.0291						18	43	14.3507
	19	44	25.1622						19	41	15.3749						19	43	16.2574
	20	44	20.4298						20	41	15.0486						20	43	14.4444
	21	44	5.1191						21	41	14.0643						21	43	8.55191
	22	44	5.69965						22	41	16.8767						22	43	17.2329
	23	44	15.6351						23	41	6.7582						23	43	15.4139
	24	44	9.53039						24	41	7.14543						24	43	11.107
	25	44	14.5504						25	41	15.3283						25	43	3.4807
	26	44	11.5037						26	41	2.86286						26	43	12.839
	27	44	20.1952						27	41	16.5207						27	43	12.5083
	28	44	11.2921						28	41	17.9978						28	43	17.4281
	29	44	19.8534						29	41	13.2837						29	43	10.804
	30	44	13.7983						30	41	20.6701						30	43	9.36933
	31	44	18.8392						31	41	3.39887						31	43	13.5676
	32	44	8.88243						32	41	6.87332						32	43	5.47887
	33	44	5.58018						33	41	17.9164						33	43	18.7995
	34	44	18.8859						34	41	7.28646						34	43	5.20234
	35	44	14.2156						35	41	7.63685						35	43	13.8826
	36	44	11.6616						36	41	18.7993						36	43	6.85409
	37	44	14.9968						37	41	14.0735						37	43	14.0329
	38	44	15.0094						38	41	9.1647						38	43	23.4097
	39	44	14.8929						39	41	6.98767						39	43	13.0256
	40	44	17.7953						40	41	7.71538						40	43	18.139
	41	44	10.9646						41	41	12.2362						41	43	19.5987
	42	44	14.1968						42	41	11.7212						42	43	10.4216
	43	44	11.417						43	41	8.79415						43	43	9.84676
	44	44	13.8619						44	41	16.7488						44	43	12.3872
	45	44	11.3636						45	41	14.1128						45	43	12.7334
	46	44	19.6955						46	41	20.9872						46	43	15.1222
	47	44	7.80333						47	41	13.7201						47	43	16.7061
	48	44	12.3122						48	41	9.73085						48	43	15.7707
	49	44	15.3715						49	41	11.4395						49	43	6.79238
	50	44	23.6785						50	41	4.20545						50	43	17.1284
	1	62	53.38						1	59	48.75						1	61	23.92
	2	62	35.69						2	59	42.78						2	61	35.75
	3	62	40.96						3	59	50.28						3	61	29.06
	4	62	33.37						4	59	49.69						4	61	43.96
	5	62	30.04						5	59	49.59						5	61	17.65
	6	62	34.84						6	59	37.71						6	61	37.88
	7	62	37.76						7	59	49.04						7	61	51.82
	8	62	38.71						8	59	26.25						8	61	37.01
	9	62	31.33						9	59	39.07						9	61	40.95
	10	62	26.41						10	59	29.66						10	61	27.98
	11	62	39.51						11	59	56.97						11	61	35.67
	12	62	48.71						12	59	33.86						12	61	31.72
	13	62	42.65						13	59	36.15						13	61	26.84
	14	62	32.09						14	59	33.44						14	61	38.56
	15	62	30.29						15	59	48.68						15	61	27.91
	16	62	34.01						16	59	36.05						16	61	29.18
	17	62	44.4						17	59	33.1						17	61	35.74
	18	62	35.7						18	59	53.53						18	61	25.52
	19	62	46.17						19	59	43.34						19	61	27.51
	20	62	43.72						20	59	38.05						20	61	27.71
	21	62	44.34						21	59	48.05						21	61	28.06
	22	62	40.67						22	59	43.28						22	61	38.34
	23	62	38.31						23	59	32.58						23	61	34.78
	24	62	15.03						24	59	38.53						24	61	30.08
	25	62	42.67						25	59	55.65						25	61	21.07
	26	62	32.36						26	59	49.46						26	61	25.39
	27	62	42.19						27	59	54.01						27	61	30.21
	28	62	35.24						28	59	30.5						28	61	20.53
	29	62	48.62						29	59	31.49						29	61	27.13
	30	62	45.68						30	59	44.44						30	61	43.19
	31	62	30.4						31	59	49.96						31	61	26.29
	32	62	65.48						32	59	46.29						32	61	39.34
	33	62	40.17						33	59	48.96						33	61	33.58
	34	62	33.91						34	59	29.86						34	61	31.41
	35	62	34.44						35	59	39.89						35	61	33.04
	36	62	36.69						36	59	47.69						36	61	34.21
	37	62	24.18						37	59	47.68						37	61	30.23
	38	62	42.43						38	59	59.64						38	61	32.26
	39	62	45.37						39	59	39.74						39	61	41.73
	40	62	36.19						40	59	26.41						40	61	38.9
	41	62	25.92						41	59	31.07						41	61	28.32
	42	62	40.09						42	59	44.07						42	61	39.06
	43	62	34.59						43	59	38.55						43	61	22.16
	44	62	42.02						44	59	36.83						44	61	36.68
	45	62	42.77						45	59	42.78						45	61	27.54
	46	62	52.01						46	59	36.61						46	61	30.02
	47	62	27.7						47	59	49.51						47	61	30.99
	48	62	28.25						48	59	50.21						48	61	37.56
	49	62	37.81						49	59	33.25						49	61	24.97
	50	62	40.81						50	59	23.71						50	61	30.95
	1	79	64.69						1	76	49.77						1	78	56.19
	2	79	69.83						2	76	51.3						2	78	54.38
	3	79	74.33						3	76	98.66						3	78	47.34
	4	79	70.51						4	76	69.29						4	78	55.28
	5	79	73.46						5	76	82.38						5	78	54.13
	6	79	53.83						6	76	83.19						6	78	51.65
	7	79	41.36						7	76	102.53						7	78	75.85
	8	79	59.18						8	76	35.65						8	78	46.81
	9	79	48.73						9	76	100.75						9	78	38.89
	10	79	68.22						10	76	81.91						10	78	29.72
	11	79	47.94						11	76	70.54						11	78	49.78
	12	79	69.24						12	76	46.58						12	78	85.32
	13	79	91.08						13	76	49.03						13	78	32.36
	14	79	59.23						14	76	65.28						14	78	62.55
	15	79	60.26						15	76	73.82						15	78	65.21
	16	79	59.56						16	76	57.05						16	78	58.08
	17	79	87.86						17	76	90.74						17	78	62.53
	18	79	44.97						18	76	65.9						18	78	40.44
	19	79	62.06						19	76	83.66						19	78	75.72
	20	79	56.52						20	76	77.83						20	78	49.62
	21	79	73.44						21	76	48.95						21	78	48.3
	22	79	57.94						22	76	96.09						22	78	34.2
	23	79	80.39						23	76	60.95						23	78	58.97
	24	79	92.29						24	76	65.77						24	78	79.44
	25	79	72.21						25	76	65.31						25	78	69.76
	26	79	44.34						26	76	82.41						26	78	63.36
	27	79	57.38						27	76	77.24						27	78	63.2
	28	79	57.99						28	76	64.53						28	78	42.13
	29	79	71.72						29	76	67.75						29	78	43.78
	30	79	91.67						30	76	58.24						30	78	58.16
	31	79	66.02						31	76	54.15						31	78	39.45
	32	79	52.31						32	76	55.16						32	78	68.9
	33	79	48.68						33	76	81.73						33	78	45.06
	34	79	83.99						34	76	78.29						34	78	60.87
	35	79	64.54						35	76	76.09						35	78	50.9
	36	79	65.15						36	76	64.6						36	78	59.23
	37	79	82.43						37	76	64.75						37	78	45.21
	38	79	73.82						38	76	70.38						38	78	49.9
	39	79	61.43						39	76	41.63						39	78	37.51
	40	79	87.07						40	76	66.27						40	78	57.94
	41	79	49.01						41	76	87.63						41	78	56.08
	42	79	52.68						42	76	56.03						42	78	49.8
	43	79	70.24						43	76	60.69						43	78	47.85
	44	79	82.15						44	76	82.43						44	78	73.26
	45	79	71.28						45	76	103.78						45	78	73.06
	46	79	50.76						46	76	72.55						46	78	37.7
	47	79	71.99						47	76	75.99						47	78	41.71
	48	79	71.87						48	76	65.48						48	78	64.13
	49	79	48.6						49	76	61.24						49	78	34.36
	50	79	69.84						50	76	54.98						50	78	45.42
	1	97	75.09						1	94	124.37						1	96	81
	2	97	146.29						2	94	74.88						2	96	67.37
	3	97	96.22						3	94	122.4						3	96	61.67
	4	97	127.45						4	94	100.98						4	96	51.32
	5	97	107.73						5	94	127.1						5	96	89.82
	6	97	81.87						6	94	143.95						6	96	80.87
	7	97	93						7	94	123.83						7	96	53.46
	8	97	76.18						8	94	136.67						8	96	57.98
	9	97	146.12						9	94	105.12						9	96	61.03
	10	97	160.71						10	94	78.81						10	96	54.39
	11	97	94.68						11	94	82.62						11	96	91.17
	12	97	59.93						12	94	106.81						12	96	71.84
	13	97	93.08						13	94	72.9						13	96	69.94
	14	97	86.45						14	94	123.41						14	96	65.62
	15	97	93.7						15	94	113.78						15	96	80.69
	16	97	79.04						16	94	92.31						16	96	122.62
	17	97	96.81						17	94	104.93						17	96	52.42
	18	97	100.38						18	94	143.8						18	96	63.74
	19	97	74.45						19	94	126.1						19	96	72.4
	20	97	76.22						20	94	101.54						20	96	57.72
	21	97	100.98						21	94	113.72						21	96	97.62
	22	97	156.08						22	94	100.34						22	96	101.56
	23	97	72.93						23	94	107.1						23	96	93.92
	24	97	114.8						24	94	79.71						24	96	79.7
	25	97	116.48						25	94	94.45						25	96	59.25
	26	97	85.85						26	94	99.76						26	96	81.74
	27	97	88.94						27	94	129.78						27	96	61.24
	28	97	91.15						28	94	101.2						28	96	63.66
	29	97	97.64						29	94	169.55						29	96	61.51
	30	97	90.57						30	94	139.69						30	96	68.43
	31	97	108.9						31	94	119.23						31	96	67.95
	32	97	70.75						32	94	162.12						32	96	72.02
	33	97	88.54						33	94	86.3						33	96	87.9
	34	97	114.78						34	94	82.34						34	96	106.56
	35	97	93.5						35	94	144.87						35	96	84.65
	36	97	154.07						36	94	128.93						36	96	86.33
	37	97	100.46						37	94	89.92						37	96	102.44
	38	97	83.61						38	94	71.35						38	96	64.24
	39	97	97.99						39	94	108.57						39	96	106.88
	40	97	113.18						40	94	87.46						40	96	75.14
	41	97	88.07						41	94	112.18						41	96	87.21
	42	97	130.04						42	94	97.1						42	96	47.18
	43	97	91.16						43	94	141.06						43	96	91.96
	44	97	119.83						44	94	82.52						44	96	66.29
	45	97	124.76						45	94	103.58						45	96	58.47
	46	97	110.68						46	94	109.95						46	96	66.43
	47	97	104.38						47	94	96.01						47	96	96.58
	48	97	85.86						48	94	103.14						48	96	82.66
	49	97	82.39						49	94	153.94						49	96	77
	50	97	85.51						50	94	90.37						50	96	75.06
	1	114	155.55						1	111	156.29						1	113	132.94
	2	114	123.62						2	111	140.18						2	113	112.8
	3	114	134.6						3	111	110.9						3	113	71.88
	4	114	129.46						4	111	115.89						4	113	84.82
	5	114	135.49						5	111	191.18						5	113	77.78
	6	114	136.67						6	111	117.99						6	113	104.4
	7	114	138						7	111	127.85						7	113	84.62
	8	114	133.04						8	111	132.04						8	113	67.9
	9	114	133.52						9	111	81.77						9	113	118.17
	10	114	125.78						10	111	137.84						10	113	101.99
	11	114	133.76						11	111	104.96						11	113	94.81
	12	114	98.62						12	111	111.9						12	113	89.09
	13	114	95.16						13	111	165.87						13	113	88.71
	14	114	147.4						14	111	129.36						14	113	88.65
	15	114	99.76						15	111	127.84						15	113	72.27
	16	114	96.4						16	111	108.09						16	113	97.28
	17	114	153.7						17	111	168.03						17	113	94.07
	18	114	124.46						18	111	123.14						18	113	99.17
	19	114	140.64						19	111	112.03						19	113	91.88
	20	114	130.59						20	111	156.69						20	113	79.46
	21	114	177.34						21	111	103.62						21	113	108.21
	22	114	114.65						22	111	112.93						22	113	85.78
	23	114	88.49						23	111	136.82						23	113	72.74
	24	114	191.83						24	111	112.75						24	113	115.95
	25	114	108.86						25	111	162.52						25	113	86.72
	26	114	106.36						26	111	176.23						26	113	82.62
	27	114	121.66						27	111	84.53						27	113	120.11
	28	114	82.01						28	111	115.46						28	113	84.68
	29	114	145.77						29	111	131.06						29	113	166.78
	30	114	125.99						30	111	123.81						30	113	109.8
	31	114	111.92						31	111	124.74						31	113	93.09
	32	114	130.07						32	111	126.24						32	113	97.39
	33	114	99.92						33	111	173.12						33	113	113.65
	34	114	158.16						34	111	128.78						34	113	69.31
	35	114	97.89						35	111	130.22						35	113	112.74
	36	114	86.83						36	111	130.86						36	113	83.68
	37	114	105.05						37	111	116.98						37	113	85.18
	38	114	126.52						38	111	201.68						38	113	87.57
	39	114	134.35						39	111	160.58						39	113	85.97
	40	114	97.59						40	111	117.69						40	113	91.97
	41	114	160.13						41	111	115.5						41	113	75.93
	42	114	137.92						42	111	123.79						42	113	85.73
	43	114	122.63						43	111	142.98						43	113	114.64
	44	114	109.1						44	111	152.77						44	113	117.59
	45	114	139.65						45	111	136.13						45	113	94.53
	46	114	95.44						46	111	195.85						46	113	115.66
	47	114	121.37						47	111	80.95						47	113	102.57
	48	114	138.42						48	111	122.04						48	113	100.25
	49	114	136.7						49	111	60.17						49	113	88.46
	50	114	121.78						50	111	118.95						50	113
	1	125	154.96						1	122	141.47						1	124	87.33
	2	125	130.42						2	122	166.05						2	124	111.46
	3	125	152.29						3	122	76.89						3	124	121.54
	4	125	143.46						4	122	117.48						4	124	127.37
	5	125	165.09						5	122	205.88						5	124	106.55
	6	125	116.4						6	122	142.68						6	124	97.24
	7	125	127.78						7	122	214.92						7	124	90.9
	8	125	135.28						8	122	149.81						8	124	115.47
	9	125	171.16						9	122	176.56						9	124	112.99
	10	125	98.59						10	122	149.13						10	124	101.5
	11	125	123.44						11	122	121.85						11	124	92.11
	12	125	191.89						12	122	137.32						12	124	122.41
	13	125	114.88						13	122	134.34						13	124	80.82
	14	125	116.23						14	122	190.71						14	124	134.71
	15	125	127.43						15	122	128.97						15	124	87.82
	16	125	117.12						16	122	210.01						16	124	132.96
	17	125	212.35						17	122	200.56						17	124	136.74
	18	125	166.31						18	122	130.88						18	124	101.16
	19	125	144.67						19	122	138.37						19	124	157.36
	20	125	104.77						20	122	183.7						20	124	88.1
	21	125	188						21	122	190.78						21	124	104.1
	22	125	116.18						22	122	152.24						22	124	88.28
	23	125	119.43						23	122	158.89						23	124	138.97
	24	125	118.33						24	122	118.9						24	124	96.29
	25	125	141.54						25	122	125.61						25	124	98.28
	26	125	153						26	122	220.26						26	124	121.03
	27	125	149.55						27	122	169.35						27	124	164.91
	28	125	109.17						28	122	215.11						28	124	109.12
	29	125	144.35						29	122	201.45						29	124	89.21
	30	125	160.49						30	122	131.69						30	124	177.54
	31	125	115.11						31	122	128.63						31	124	143.7
	32	125	99.25						32	122	116.79						32	124	127.41
	33	125	140.55						33	122	109.99						33	124	135.39
	34	125	117.82						34	122	146.05						34	124	115.57
	35	125	194.41						35	122	156.45						35	124	87.36
	36	125	85.36						36	122	159.03						36	124	135.27
	37	125	157.63						37	122	128.4						37	124	130.23
	38	125	125.55						38	122	172.26						38	124	81.39
	39	125	149.29						39	122	190.55						39	124	121.28
	40	125	148.38						40	122	160.13						40	124	60.03
	41	125	158.13						41	122	134.36						41	124	110.33
	42	125	83.39						42	122	101.02						42	124	108.31
	43	125	193.55						43	122	129.96						43	124	54.39
	44	125	139.54						44	122	178.95						44	124	128.63
	45	125	176.01						45	122	172.15						45	124	83.13
	46	125	151.7						46	122	252.68						46	124	120.78
	47	125	117.44						47	122	163.45						47	124	116.68
	48	125	150.83						48	122	143.36						48	124	104.91
	49	125	116.27						49	122	103.67						49	124	99.02
	50	125	204.7						50	122	178.19						50	124	103.95
	1	139	142.35						1	136	130.05						1	138	136.42
	2	139	137.22						2	136	188.21						2	138	132.02
	3	139	111.14						3	136	146.56						3	138	181.06
	4	139	250.22						4	136	176.28						4	138	156.88
	5	139	153.56						5	136	238.3						5	138	205
	6	139	203.29						6	136	228.91						6	138	115.4
	7	139	192.32						7	136	153.5						7	138	134.1
	8	139	222.06						8	136	170.83						8	138	90.13
	9	139	147.18						9	136	129.93						9	138	105.15
	10	139	156.1						10	136	168.9						10	138	104.71
	11	139	147.37						11	136	119.21						11	138	126.19
	12	139	154.65						12	136	186.13						12	138	156.19
	13	139	153.29						13	136	223.57						13	138	95.78
	14	139	125.61						14	136	203.39						14	138	174
	15	139	167.6						15	136	182.14						15	138	122.7
	16	139	132.2						16	136	132.8						16	138	133.16
	17	139	174.32						17	136	110.25						17	138	75.28
	18	139	155.12						18	136	190.17						18	138	97.36
	19	139	117.73						19	136	178.49						19	138	128.37
	20	139	186.94						20	136	217.78						20	138	94.87
	21	139	200.2						21	136	235.73						21	138	148.63
	22	139	252.57						22	136	109.56						22	138	96.79
	23	139	148.14						23	136	170.35						23	138	154.31
	24	139	158.49						24	136	189.16						24	138	61.06
	25	139	214.8						25	136	228.57						25	138	182.52
	26	139	193.62						26	136	213.12						26	138	205.08
	27	139	215.04						27	136	191.74						27	138	115.94
	28	139	164.94						28	136	178.37						28	138	158.95
	29	139	211.54						29	136	196.9						29	138	120.11
	30	139	240.83						30	136	192.57						30	138	127.78
	31	139	168.87						31	136	167.29						31	138	173.68
	32	139	187.77						32	136	131.16						32	138	181.94
	33	139	143.98						33	136	241.76						33	138	111.02
	34	139	148.31						34	136	146.49						34	138	134.67
	35	139	172.8						35	136	155.79						35	138	134.15
	36	139	188.35						36	136	173.19						36	138	149.93
	37	139	203.02						37	136	148.78						37	138	108.47
	38	139	138.97						38	136	189.65						38	138	117.54
	39	139	137.72						39	136	190.83						39	138	144.75
	40	139	130.01						40	136	146.93						40	138	157.54
	41	139	131.35						41	136	128.16						41	138	129.09
	42	139	169.35						42	136	87.95						42	138	73.51
	43	139	114.32						43	136	215.03						43	138	99.14
	44	139	147.45						44	136	193.07						44	138	169.94
	45	139	171.05						45	136	168.46						45	138	152.36
	46	139	178.91						46	136	99.06						46	138	110.12
	47	139	195.47						47	136	127.08						47	138	92.39
	48	139	113.5						48	136	157.32						48	138	121.2
	49	139	129.63						49	136	165.24						49	138	134.24
	1	153	158.08						50	136	156.72						50	138	153.12
	2	153	166.26														1	152	158
	3	153	150.05														2	152	124.26
	4	153	144.53														3	152	149.4
	5	153	211.72														4	152	107.66
	6	153	155.43														5	152	122.74
	7	153	192.1														6	152	158.52
	8	153	159.67														7	152	140.58
	9	153	228.78														8	152	170.81
	10	153	128.94														9	152	170.23
	11	153	119.16														10	152	135.02
	12	153	208.9														11	152	168.43
	13	153	150.85														12	152	195.3
	14	153	151.91														13	152	182.02
	15	153	129.28														14	152	139.5
	16	153	222.82														15	152	83.16
	17	153	186.32														16	152	111.23
	18	153	239.19														17	152	111.16
	19	153	158.48														18	152	122.26
	20	153	150.13														19	152	134.38
	21	153	149.83														20	152	181.36
	22	153	194.72														21	152	146.66
	23	153	164.93														22	152	131.65
	24	153	207.62														23	152	107.77
	25	153	136.89														24	152	139.1
	26	153	132.06														25	152	104.25
	27	153	145.63														26	152	114.59
	28	153	167.25														27	152	119.44
	29	153	197.39														28	152	144.59
	30	153	187.29														29	152	96.79
	31	153	116.3														30	152	145.9
	32	153	255.29														31	152	184.19
	33	153	125.98														32	152	174.73
	34	153	161.26														33	152	131.1
	35	153	165.11														34	152	127.83
	36	153	170.72														35	152	151.85
	37	153	132.36														36	152	128.44
	38	153	181.86														37	152	130.66
	39	153	168.99														38	152	109.59
	40	153	143.82														39	152	90.61
	41	153	277.56														40	152	162.13
	42	153	229.01														41	152	86.28
	43	153	134.35														42	152	184.42
	44	153	251.21														43	152	125.88
	45	153	213.06														44	152	117.98
	46	153	125.13														45	152	135.01
	47	153	103.3														46	152	150.61
	48	153	186.78														47	152	121.81
	49	153	216.66														48	152	79.47
	50	153	162.54														49	152	135.17
	1	163	188.61														50	152	185.25
	2	163	237.7														1	166	131.13
	3	163	245.11														2	166	155.89
	4	163	164.68														3	166	138.36
	5	163	202.63														4	166	126.73
	6	163	279.74														5	166	200.98
	7	163	147.67														6	166	133.29
	8	163	160.49														7	166	131.33
	9	163	179.06														8	166	120.81
	10	163	154.3														9	166	118.09
	11	163	202.22														10	166	171.34
	12	163	192.95														11	166	162.61
	13	163	215.32														12	166	138.7
	14	163	184.89														13	166	111.1
	15	163	156.23														14	166	148.3
	16	163	160.58														15	166	199.49
	17	163	174.21														16	166	128.81
	18	163	148.05														17	166	126.89
	19	163	189.46														18	166	180.17
	20	163	255.56														19	166	113.59
	21	163	182.69														20	166	118.74
	22	163	193.73														21	166	88.05
	23	163	138.52														22	166	248.26
	24	163	152.42														23	166	142.34
	25	163	219.59														24	166	243.39
	26	163	187.75														25	166	110.26
	27	163	145.55														26	166	124.53
	28	163	196.01														27	166	132.72
	29	163	212.48														28	166	95.57
	30	163	243.12														29	166	191.2
	31	163	174.32														30	166	82.43
	32	163	136.58														31	166	170.86
	33	163	187.28														32	166	145.05
	34	163	115.08														33	166	221.71
	35	163	141.94														34	166	221.79
	36	163	252.37														35	166	134.39
	37	163	179.43														36	166	163.21
	38	163	195.74														37	166	127.71
	39	163	213.57														38	166	151.71
	40	163	186.28														39	166	142.35
	41	163	122														40	166	130.23
	42	163	144.99														41	166	253.33
	43	163	163.49														42	166	134.66
	44	163	233.75														43	166	132.14
	45	163	114.25														44	166	139.8
	46	163	217.29														45	166	195.4
	47	163	243.27														46	166	137.57
	48	163	154.68														47	166	153.16
	49	163	207.96														48	166	132.67
	50	163	251.3														49	166	139.68
																	50	166	183.87

## Sheet: Fig. 07B
Fig. 07	B
cultivar	Nicoter								Gala									Braeburn
	n	DAFB	diameter (mm)		DAFB	diameter (mm)			n	DAFB	diameter (mm)		DAFB	diameter (mm)				n	DAFB	diameter (mm)		DAFB	diameter (mm)
						mean	SE							mean	SE								mean	SE
	1	17	8.8021		17	7.24467	0.43315		1	14	7.21429		14	7.25239	0.293665			1	16	5.21873		16	5.7652	0.429076
	2	17	8.03961		30	15.3179	1.09213		2	14	7.17706		27	16.3869	0.400756			2	16	4.23923		29	16.2443	0.508809
	3	17	9.62473		44	30.7029	0.798268		3	14	8.25367		41	30.4299	1.50584			3	16	5.42704		43	30.2199	1.32299
	4	17	6.77781		79	55.0789	1.34731		4	14	6.75942		76	54.4013	2.1522			4	16	5.7276		78	51.1427	1.23193
	5	17	8.32852		114	65.5977	1.39486		5	14	8.6212		111	66.8116	0.93347			5	16	6.2227		113	58.9209	1.03365
	6	17	6.3112		139	76.4954	1.63638		6	14	6.57061		136	71.8867	1.98414			6	16	5.09786		138	67.0828	1.60611
	7	17	6.34962		163	77.9911	2.23207		7	14	8.10265							7	16	5.51867		166	68.0977	1.44316
	8	17	5.92994						8	14	5.77035							8	16	5.53864
	9	17	6.82582						9	14	7.78548							9	16	9.3504
	10	17	5.45739						10	14	6.26913							10	16	5.31117
	1	30	18.4886						1	27	17.622							1	29	17.174
	2	30	10.4282						2	27	16.9428							2	29	17.3562
	3	30	19.0098						3	27	17.1117							3	29	14.6632
	4	30	14.8452						4	27	16.0953							4	29	16.1371
	5	30	16.8154						5	27	15.6126							5	29	17.5937
	6	30	17.6809						6	27	16.3325							6	29	14.9417
	7	30	14.5312						7	27	16.3384							7	29	18.2316
	8	30	19.2151						8	27	18.2298							8	29	17.9251
	9	30	11.1714						9	27	13.5835							9	29	14.4558
	10	30	10.9931						10	27	16.0004							10	29	13.9646
	1	44	31.3013						1	41	32.3148							1	43	27.8205
	2	44	33.6426						2	41	34.9846							2	43	32.9657
	3	44	31.9207						3	41	31.7345							3	43	28.9434
	4	44	30.3837						4	41	32.1071							4	43	31.8824
	5	44	27.1246						5	41	32.7524							5	43	33.0013
	6	44	26.5628						6	41	22.0128							6	43	33.1332
	7	44	30.2046						7	41	30.8828							7	43	33.96
	8	44	33.9612						8	41	21.2689							8	43	31.7222
	9	44	32.6695						9	41	33.5781							9	43	19.9534
	10	44	29.2576						10	41	32.6626							10	43	28.8169
	1	79	50.1867						1	76	55.3316							1	78	54.4386
	2	79	54.2424						2	76	56.9307							2	78	52.1099
	3	79	57.1326						3	76	53.3615							3	78	55.091
	4	79	59.1806						4	76	61.1834							4	78	55.3968
	5	79	58.2556						5	76	62.8271							5	78	48.3897
	6	79	48.6638						6	76	56.606							6	78	49.2723
	7	79	50.6864						7	76	57.6101							7	78	53.1025
	8	79	53.8705						8	76	45.1959							8	78	47.998
	9	79	57.0144						9	76	54.4093							9	78	43.1163
	10	79	61.5559						10	76	40.5577							10	78	52.5117
	1	114	64.9486						1	111	65.3743							1	113	64.8315
	2	114	66.9576						2	111	71.1183							2	113	63.7017
	3	114	67.1437						3	111	69.2497							3	113	56.8083
	4	114	68.9067						4	111	64.3337							4	113	58.6941
	5	114	67.2705						5	111	65.2227							5	113	60.8507
	6	114	71.8406						6	111	66.6105							6	113	56.7532
	7	114	58.5341						7	111	67.5991							7	113	54.749
	8	114	65.9648						8	111	71.187							8	113	58.9289
	9	114	57.4788						9	111	62.2683							9	113	57.2801
	10	114	66.9318						10	111	65.1519							10	113	56.6117
	1	139	74.1304						1	136	77.1709							1	138	63.8686
	2	139	85.4598						2	136	77.0424							2	138	75.5313
	3	139	82.283						3	136	76.3253							3	138	71.3503
	4	139	75.3231						4	136	71.1518							4	138	66.0248
	5	139	71.2862						5	136	64.2716							5	138	57.8178
	6	139	77.6468						6	136	73.677							6	138	68.608
	7	139	68.4672						7	136	73.008							7	138	66.3297
	8	139	80.4631						8	136	58.6467							8	138	68.121
	9	139	73.1135						9	136	77.9457							9	138	71.1062
	10	139	76.7809						10	136	69.6272							10	138	62.0703
	1	163	81.9165															1	166	72.043
	2	163	77.4647															2	166	66.9068
	3	163	74.5336															3	166	76.5835
	4	163	68.8111															4	166	67.8544
	5	163	69.3995															5	166	66.997
	6	163	80.8066															6	166	69.6557
	7	163	87.9052															7	166	59.6848
	8	163	70.0606															8	166	64.3635
	9	163	86.5863															9	166	66.2316
	10	163	82.4272															10	166	70.6568

## Sheet: Fig. 07C
Fig. 07	C
cultivar	Nicoter								Gala									Braeburn
	n	DAFB	lenth (mm)		DAFB	length (mm)			n	DAFB	length (mm)		DAFB	length (mm)				n	DAFB	length (mm)		DAFB	length (mm)
						mean	SE							mean	SE								mean	SE
	1	17	11.6948		17	9.84401	0.500017		1	14	9.15183		14	9.23395	0.33907			1	16	6.08279		16	6.71549	0.593695
	2	17	11.2359		30	18.2379	0.929027		2	14	9.73297		27	17.6731	0.586709			2	16	4.48181		29	18.1944	0.541749
	3	17	12.1157		44	31.7432	1.04327		3	14	9.80087		41	31.9244	1.11438			3	16	6.66164		43	29.1848	1.09963
	4	17	9.48006		79	48.9644	1.33207		4	14	9.07283		76	49.3571	2.03089			4	16	7.05687		78	43.8481	1.28231
	5	17	11.3159		114	56.9971	0.839963		5	14	10.7445		111	59.7282	1.15122			5	16	7.42417		113	50.248	0.848469
	6	17	8.5278		139	66.8309	1.39237		6	14	9.79304		136	66.3914	1.78881			6	16	4.93792		138	58.8101	1.26472
	7	17	8.89269		163	65.8923	0.796447		7	14	9.75917							7	16	7.28251		166	58.4642	1.55466
	8	17	7.92184						8	14	6.68786							8	16	6.3967
	9	17	9.06834						9	14	8.72225							9	16	11.2745
	10	17	8.18709						10	14	8.87416							10	16	5.55604
	1	30	20.0133						1	27	20.0784							1	29	17.0152
	2	30	14.7614						2	27	19.6486							2	29	19.4645
	3	30	19.0103						3	27	17.1389							3	29	17.2235
	4	30	19.5985						4	27	15.9641							4	29	17.6169
	5	30	21.3665						5	27	15.518							5	29	19.4236
	6	30	20.5386						6	27	18.589							6	29	18.5615
	7	30	18.3102						7	27	16.5575							7	29	18.9852
	8	30	20.9559						8	27	19.6257							8	29	21.4878
	9	30	14.1326						9	27	15.0677							9	29	16.3055
	10	30	13.692						10	27	18.5435							10	29	15.86
	1	44	30.8989						1	41	33.6687							1	43	26.6355
	2	44	32.0475						2	41	36.6599							2	43	32.415
	3	44	36.6101						3	41	29.3933							3	43	26.862
	4	44	30.727						4	41	31.6638							4	43	29.4797
	5	44	25.7654						5	41	35.1222							5	43	30.0528
	6	44	28.7111						6	41	24.9058							6	43	33.253
	7	44	31.805						7	41	32.0982							7	43	33.1162
	8	44	31.5191						8	41	28.4288							8	43	30.0947
	9	44	36.9404						9	41	34.6815							9	43	22.0296
	10	44	32.4073						10	41	32.6224							10	43	27.9092
	1	79	43.1894						1	76	50.7457							1	78	45.4157
	2	79	47.745						2	76	45.8169							2	78	43.8945
	3	79	52.8819						3	76	47.6902							3	78	49.7728
	4	79	53.6349						4	76	56.539							4	78	50.2787
	5	79	55.5554						5	76	57.4415							5	78	42.1429
	6	79	43.8851						6	76	52.0523							6	78	41.9728
	7	79	46.3803						7	76	52.5284							7	78	44.9898
	8	79	46.2001						8	76	40.1779							8	78	40.0536
	9	79	49.1854						9	76	52.4437							9	78	37.0625
	10	79	50.9866						10	76	38.1355							10	78	42.8974
	1	114	59.2679						1	111	64.7051							1	113	54.2504
	2	114	57.1164						2	111	61.9628							2	113	53.6214
	3	114	56.2638						3	111	63.8739							3	113	52.1748
	4	114	59.9556						4	111	56.2891							4	113	48.249
	5	114	58.5816						5	111	62.9776							5	113	51.7966
	6	114	57.1687						6	111	61.208							6	113	49.6458
	7	114	51.8911						7	111	58.8353							7	113	45.5513
	8	114	56.8841						8	111	56.2995							8	113	49.6891
	9	114	53.2785						9	111	55.0462							9	113	48.5654
	10	114	59.5631						10	111	56.0842							10	113	48.9362
	1	139	71.7657						1	136	69.8874							1	138	53.4683
	2	139	65.7094						2	136	69.7275							2	138	63.9964
	3	139	74.5871						3	136	73.9257							3	138	61.365
	4	139	67.7638						4	136	65.686							4	138	59.9202
	5	139	60.4752						5	136	61.4055							5	138	53.0132
	6	139	67.0572						6	136	62.894							6	138	62.1378
	7	139	60.8178						7	136	68.9527							7	138	56.0214
	8	139	68.783						8	136	54.049							8	138	63.3769
	9	139	64.1324						9	136	69.3221							9	138	58.7205
	10	139	67.2173						10	136	68.0636							10	138	56.0812
	1	163	65.8442															1	166	64.2594
	2	163	65.9669															2	166	57.5384
	3	163	66.0491															3	166	64.3593
	4	163	62.0088															4	166	56.4553
	5	163	64.6289															5	166	55.9433
	6	163	66.6298															6	166	60.2394
	7	163	69.7155															7	166	50.0934
	8	163	62.1103															8	166	58.3649
	9	163	66.945															9	166	53.0105
	10	163	69.024															10	166	64.3776

## Sheet: Fig. 07D
Fig. 07	D
cultivar	Nicoter			Gala			Braeburn
	log diameter	log length		log diameter	log length		log diameter	log length
	(mm)	(mm)		(mm)	(mm)		(mm)	(mm)
	0.9446	1.068		0.8582	0.9615		0.7176	0.7841
	0.9052	1.0506		0.8559	0.9882		0.6273	0.6515
	0.9834	1.0833		0.9166	0.9913		0.7346	0.8236
	0.8311	0.9768		0.8299	0.9577		0.758	0.8486
	0.9206	1.0537		0.9356	1.0312		0.794	0.8706
	0.8001	0.9308		0.8176	0.9909		0.7074	0.6935
	0.8027	0.949		0.9086	0.9894		0.7418	0.8623
	0.7731	0.8988		0.7612	0.8253		0.7434	0.806
	0.8342	0.9575		0.8913	0.9406		0.9708	1.0521
	0.737	0.9131		0.7972	0.9481		0.7252	0.7448
	1.2669	1.3013		1.2461	1.3027		1.2349	1.2308
	1.0182	1.1691		1.229	1.2933		1.2395	1.2892
	1.279	1.279		1.2333	1.234		1.1662	1.2361
	1.1716	1.2922		1.2067	1.2031		1.2078	1.2459
	1.2257	1.3297		1.1935	1.1908		1.2454	1.2883
	1.2475	1.3126		1.2131	1.2693		1.1744	1.2686
	1.1623	1.2627		1.2132	1.219		1.2608	1.2784
	1.2836	1.3213		1.2608	1.2928		1.2535	1.3322
	1.0481	1.1502		1.133	1.178		1.16	1.2123
	1.0411	1.1365		1.2041	1.2682		1.145	1.2003
	1.4956	1.4899		1.5094	1.5272		1.4444	1.4255
	1.5269	1.5058		1.5439	1.5642		1.5181	1.5107
	1.5041	1.5636		1.5015	1.4682		1.4615	1.4291
	1.4826	1.4875		1.5066	1.5006		1.5036	1.4695
	1.4334	1.411		1.5152	1.5456		1.5185	1.4779
	1.4243	1.4581		1.3427	1.3963		1.5203	1.5218
	1.4801	1.5025		1.4897	1.5065		1.531	1.52
	1.531	1.4986		1.3277	1.4538		1.5014	1.4785
	1.5141	1.5675		1.5261	1.5401		1.3	1.343
	1.4662	1.5106		1.5141	1.5135		1.4596	1.4457
	1.7006	1.6354		1.743	1.7054		1.7359	1.6572
	1.7343	1.6789		1.7553	1.661		1.7169	1.6424
	1.7569	1.7233		1.7272	1.6784		1.7411	1.697
	1.7722	1.7294		1.7866	1.7523		1.7435	1.7014
	1.7653	1.7447		1.7981	1.7592		1.6848	1.6247
	1.6872	1.6423		1.7529	1.7164		1.6926	1.623
	1.7049	1.6663		1.7605	1.7204		1.7251	1.6531
	1.7314	1.6646		1.6551	1.604		1.6812	1.6026
	1.756	1.6918		1.7357	1.7197		1.6346	1.5689
	1.7893	1.7075		1.6081	1.5813		1.7203	1.6324
	1.8126	1.7728		1.8154	1.8109		1.8118	1.7344
	1.8258	1.7568		1.852	1.7921		1.8042	1.7293
	1.827	1.7502		1.8404	1.8053		1.7544	1.7175
	1.8383	1.7778		1.8084	1.7504		1.7686	1.6835
	1.8278	1.7678		1.8144	1.7992		1.7843	1.7143
	1.8564	1.7572		1.8235	1.7868		1.754	1.6959
	1.7674	1.7151		1.8299	1.7696		1.7384	1.6585
	1.8193	1.755		1.8524	1.7505		1.7703	1.6963
	1.7595	1.7266		1.7943	1.7407		1.758	1.6863
	1.8256	1.775		1.8139	1.7488		1.7529	1.6896
	1.87	1.8559		1.8875	1.8444		1.8053	1.7281
	1.9318	1.8176		1.8867	1.8434		1.8781	1.8062
	1.9153	1.8727		1.8827	1.8688		1.8534	1.7879
	1.8769	1.831		1.8522	1.8175		1.8197	1.7776
	1.853	1.7816		1.808	1.7882		1.7621	1.7244
	1.8901	1.8264		1.8673	1.7986		1.8364	1.7934
	1.8355	1.784		1.8634	1.8386		1.8217	1.7484
	1.9056	1.8375		1.7682	1.7328		1.8333	1.8019
	1.864	1.8071		1.8918	1.8409		1.8519	1.7688
	1.8853	1.8275		1.8428	1.8329		1.7929	1.7488
	1.9134	1.8185					1.8576	1.8079
	1.8891	1.8193					1.8255	1.76
	1.8724	1.8199					1.8841	1.8086
	1.8377	1.7925					1.8316	1.7517
	1.8414	1.8104					1.8261	1.7477
	1.9074	1.8237					1.843	1.7799
	1.944	1.8433					1.7759	1.6998
	1.8455	1.7932					1.8086	1.7662
	1.9374	1.8257					1.8211	1.7244
	1.9161	1.839					1.8492	1.8087
n	70	70		60	60		70	70

## Sheet: Fig. 08
Fig. 08		B-D				B				C				D
n		log D (mm)				log La (mm)				log Lb (mm)				log Lc (mm)
		Nicoter	Gala	Braeburn		Nicoter	Gala	Braeburn		Nicoter	Gala	Braeburn		Nicoter	Gala	Braeburn
1		0.800112	0.817606	0.707388		.	.	.		0.00825087	0.249741	-0.01047		0.206552	0.043393	-0.092775
2		0.944586	0.908627	0.741834		-0.970118	-0.573302	.		0.176133	0.13142	-0.179909		0.27292	0.204876	-0.285614
3		0.905235	0.761202	0.717565		-1.446	-1.1473	.		0.116294	-0.351421	-0.153769		0.302189	-0.086193	-0.132049
4		0.983389	0.891285	0.627287		-1.74821	-1.7512	.		0.281177	-0.097877	-0.240475		0.268827	0.266017	-0.189323
5		0.802748	0.858193	0.734563		-0.970613	-1.14613	-1.26984		0.029387	0.044198	0.023887		0.242485	0.11513	0.00891008
6		0.831089	0.855947	0.743403		-1.44766	.	-1.74796		0.280708	0.063555	-0.242809		0.014734	0.119913	-0.066623
7		0.773051	0.916647	0.97083		.	.	.		-0.00766082	-0.025611	-0.082419		0.044296	0.299331	0.199334
8		0.834155	0.829909	0.757972		.	-1.14782	.		0.171168	-0.07768	0.071003		0.044482	0.147786	0.057639
9		0.920568	0.935568	0.793979		-1.74875	-0.972926	.		0.400477	0.193434	-0.488255		0.132061	0.309637	0.081617
10		0.736985	0.797207	0.72519		.	.	.		0.139138	0.111552	-0.142611		0.038036	0.197688	-0.00423699
11		1.2669	1.24605	1.23487		.	.	.		0.573748	0.589995	-0.220422		0.335795	0.444259	0.446791
12		1.01821	1.22899	1.23945		-0.406858	.	-0.149171		0.418288	0.533184	0.261084		0.307892	0.225394	0.621174
13		1.27898	1.23329	1.16623		-0.406412	-1.10431	-1.75023		0.434768	0.507682	0.318354		0.618268	0.199522	0.664748
14		1.17159	1.2067	1.20782		-0.371452	-0.501357	.		0.498764	0.304134	0.385524		0.372201	0.597517	0.50161
15		1.22571	1.19347	1.24536		-0.669506	-1.4544	.		0.434511	0.208385	0.444048		0.584264	0.095873	0.689446
16		1.2475	1.21305	1.1744		-0.097462	.	.		0.482244	0.525598	0.457189		0.428205	0.32735	0.564226
17		1.1623	1.21321	1.26082		-1.75122	.	.		0.356468	0.498082	0.277046		0.407521	0.359125	0.71139
18		1.28364	1.26078	1.25346		-0.973282	-1.75543	.		0.549602	0.507026	0.499297		0.385299	0.462067	0.652291
19		1.04811	1.13301	1.16004		-0.158808	-1.7518	.		0.218611	0.430131	0.264857		0.373992	0.424304	0.329964
20		1.04112	1.20413	1.14503		.	.	.		0.383703	0.507069	0.279726		0.396257	0.38053	0.520466
21		1.49556	1.5094	1.44436		-0.309891	-0.292525	.		0.512464	0.695068	0.50915		0.67752	0.802341	0.766778
22		1.42427	1.34268	1.51806		0.367588	.	-0.456219		0.452655	0.619387	0.606367		0.490862	0.584916	0.885216
23		1.52689	1.48972	1.46155		-0.263422	.	-0.263826		0.527931	0.645859	0.393816		0.726821	0.788034	0.617502
24		1.50407	1.32775	1.50355		-0.414731	.	0.156424		0.60318	0.670276	0.466534		0.765907	-0.041904	0.756955
25		1.48007	1.54388	1.51853		0.098983	0.202703	-0.792959		0.549637	0.659184	0.393913		0.554565	0.592901	0.862659
26		1.48264	1.50153	1.52026		0.174329	-0.333193	-0.490698		0.435443	0.608296	0.580907		0.621068	0.753788	0.724292
27		1.43336	1.52606	1.53097		-0.261405	-0.313122	0.019904		0.447122	0.703118	0.389998		0.655554	0.457495	0.794942
28		1.53098	1.51405	1.50136		0.354392	-0.313911	-0.688227		0.398705	0.648319	0.352544		0.40896	0.531218	0.857146
29		1.51414	1.5066	1.30002		-0.314625	.	-0.790337		0.57942	0.699109	0.396493		0.802093	0.80297	0.647022
30		1.46624	1.51524	1.45965		0.12476	-0.05189	0.250118		0.472483	0.67941	0.278651		0.52265	0.847485	0.85698
31		1.70059	1.74297	1.73591		0.567049	0.339208	0.175239		0.710874	0.987568	0.456066		0.750588	-0.019814	1.03037
32		1.73434	1.75535	1.71692		0.439581	0.581327	0.00499854		0.678305	0.809951	0.573517		0.882418	0.571931	1.0421
33		1.75688	1.75286	1.74108		0.647462	0.459687	0.108899		0.769728	0.921602	0.573522		0.744905	0.677419	1.01887
34		1.77218	1.72723	1.74348		0.548261	0.477029	0.300593		0.641144	0.709801	0.512817		1.00603	0.743154	1.05636
35		1.76534	1.7605	1.68475		0.623255	0.610845	0.207631		0.642569	0.847592	0.504965		0.908491	0.23896	1.04424
36		1.68721	1.6551	1.6926		0.390567	0.636834	0.409975		0.533208	0.768556	0.508729		0.864433	0.438142	1.00033
37		1.70489	1.73567	1.72511		0.586009	0.634823	0.039015		0.73345	0.907467	0.557037		0.802267	0.766598	0.927784
38		1.73135	1.78663	1.68122		0.338468	0.6297	0.17038		0.56569	0.926537	0.463072		0.890192	0.816821	0.993998
39		1.75598	1.79815	1.63464		0.617691	0.653148	0.25738		0.683874	0.965872	0.419908		0.896736	0.620365	0.937359
40		1.78927	1.60807	1.72026		0.66165	0.451991	0.254891		0.741661	0.75294	0.484366		0.839444	0.15088	0.986598
41		1.85637	1.81541	1.75399		0.727892	0.62601	0.332507		0.794814	1.00623	0.487635		0.802901	0.775584	1.07738
42		1.76741	1.85198	1.81179		0.72391	0.796531	0.105634		0.773335	1.01086	0.546426		0.691721	0.282239	1.06166
43		1.81931	1.82354	1.80415		0.595957	0.791572	0.541433		0.82503	1.0355	0.46045		0.950739	0.278403	1.1789
44		1.81257	1.82994	1.75441		0.657536	0.655614	0.394867		0.659745	0.961096	0.513548		1.01665	0.636936	1.08463
45		1.75951	1.84042	1.73838		0.615863	0.925184	0.115743		0.649293	0.987411	0.505069		0.826362	0.518642	1.08064
46		1.8258	1.8524	1.76859		0.549024	0.826314	0.553469		0.762102	0.97705	0.541809		1.01441	0.281309	1.1101
47		1.827	1.80844	1.77033		0.758531	0.74016	0.626519		0.738413	0.974551	0.422979		0.931632	0.751249	1.02294
48		1.83826	1.79427	1.758		0.782014	0.744782	0.467781		0.776895	0.951143	0.610005		0.87756	0.645493	0.994496
49		1.82783	1.81393	1.78427		0.866696	0.912758	0.647813		0.754538	0.983457	0.535023		0.98743	0.475499	0.991708
50		1.82563	1.8144	1.75291		0.6807	0.78846	0.39854		0.845991	1.01199	0.516249		0.924682	0.507026	1.03979
51		1.87	1.88745	1.83638		0.778708	0.851683	0.70557		0.659628	1.04827	0.563865		1.2175	0.591773	1.11649
52		1.89012	1.88673	1.80529		0.968848	0.879195	0.57057		0.773452	0.966065	0.626975		1.01312	0.960953	0.976675
53		1.83548	1.86733	1.82171		0.736606	0.88672	0.615354		0.691067	0.990936	0.526974		1.05664	0.597755	1.1193
54		1.93176	1.88267	1.87813		0.891332	1.01659	0.74122		0.826394	1.08013	0.669636		0.821098	0.500269	1.061
55		1.91531	1.86337	1.83328		0.886282	0.994325	0.835716		0.880143	1.03189	0.604546		0.889319	0.504138	1.06876
56		1.87693	1.85219	1.85191		0.905639	0.732239	0.771924		0.952719	1.03108	0.557388		0.771339	0.878993	1.12978
57		1.9056	1.76824	1.79288		0.806712	0.801102	0.612487		0.877593	0.95585	0.505306		0.848604	0.358089	1.09627
58		1.864	1.80802	1.8534		0.960422	0.91229	0.665949		0.844808	0.905111	0.600262		0.901329	0.92075	1.14391
59		1.85301	1.89179	1.81971		0.886204	0.997203	0.692571		0.814904	1.02527	0.602765		0.890765	0.759822	1.09901
60		1.88525	1.84278	1.76206		0.908139	0.7792	0.515245		0.845991	1.08216	0.477783		1.00621	0.781118	1.14342
61		1.91337		1.85759		0.914805		0.921914		0.808506		0.526799		0.901751		1.10914
62		1.8891		1.82547		0.854345		0.737023		0.816553		0.609918		0.935174		1.07331
63		1.87235		1.84296		0.837225		0.70886		0.77678		0.558664		0.983838		1.1068
64		1.83766		1.77586		0.788856		0.691738		0.900092		0.418646		0.731374		1.00687
65		1.90745		1.88413		0.811935		0.775519		0.845141		0.59845		0.900412		1.11327
66		1.94401		1.80864		0.9712		0.772142		0.882596		0.525119		0.942671		1.11207
67		1.84136		1.83158		0.6991		0.672114		0.621824		0.499744		1.13674		1.15583
68		1.84547		1.82106		0.962452		0.258192		0.691256		0.602746		1.01559		0.989324
69		1.93745		1.84915		0.967565		0.776064		0.741023		0.613516		0.874442		1.10099
70		1.91607		1.82605		0.777464		0.650319		0.775589		0.398686		0.984504		1.14787

## Sheet: Fig. 09
Fig. 09		B-D				B				C inset	C	C		D
n		log D (mm)				log Ld (mm)				log Le (mm)				log Lf (mm)
		Nicoter	Gala	Braeburn		Nicoter	Gala	Braeburn		Nicoter	Gala	Braeburn		Nicoter	Gala	Braeburn
1		0.944586	0.858193	0.717565		-0.21679	-0.21503	-0.142773		-0.040699	-0.00783063	-0.16505		0.334516	0.00768152	-0.045863
2		0.905235	0.855947	0.627287		-0.039459	-0.125617	-0.383898		0.059151	-0.0866	-0.330652		0.221454	0.043033	-0.038055
3		0.983389	0.916647	0.734563		-0.023931	-0.059691	-0.167031		0.077868	0.013541	-0.039395		0.308698	0.095255	-0.047908
4		0.831089	0.829909	0.757972		-0.301259	.	-0.333568		0.132119	0.142254	-0.085783		0.148933	0.169143	0.043851
5		0.920568	0.935568	0.793979		-0.125504	-0.149017	-0.239142		0.096345	-0.043507	-0.110852		0.21973	0.178342	-0.011944
6		0.800112	0.817606	0.707388		-0.349751	-0.167239	-0.199897		0.0004972	-0.178456	-0.074559		0.05165	0.105223	-0.065714
7		0.802748	0.908627	0.741834		-0.125515	.	-0.298633		-0.058568	0.101865	-0.023994		0.143331	0.219114	-0.066934
8		0.773051	0.761202	0.743403		-0.255832	-0.217695	-0.156752		-0.0077326	-0.041458	-0.040305		0.058138	-0.059165	-0.023683
9		0.834155	0.891285	0.97083		-0.382519	-0.050066	-0.103413		0.03742	-0.069109	0.230539		0.176369	0.157585	0.284207
10		0.736985	0.797207	0.72519		-0.299918	-0.574757	-0.225361		-0.031269	0.04058	-0.020396		0.00111241	-0.027536	-0.081811
11		1.2669	1.24605	1.23487		-0.078215	-0.174614	0.067643		0.0723	-0.013963	-0.035898		0.706248	0.636627	0.630131
12		1.01821	1.22899	1.23945		-0.192309	.	-0.052803		0.114043	0.032904	-0.01938		0.347977	0.699372	0.68598
13		1.27898	1.23329	1.16623		-0.433092	-0.430648	-0.273107		0.122033	0.01702	-0.034225		0.747551	0.636713	0.502632
14		1.17159	1.2067	1.20782		-0.496391	-0.066343	-0.219577		0.054517	-0.133381	0.11208		0.549372	0.62898	0.577141
15		1.22571	1.19347	1.24536		-0.106625	-0.164221	-0.223166		0.049151	0.107894	0.0649		0.600076	0.485121	0.599464
16		1.2475	1.21305	1.1744		-0.194479	-0.132063	-0.067884		0.012646	0.057529	0.11122		0.724889	0.66452	0.61309
17		1.1623	1.21321	1.26082		-0.219552	-0.292434	-0.049394		-0.060661	0.030498	0.00644525		0.607134	0.612524	0.688694
18		1.28364	1.26078	1.25346		-0.194963	-0.21118	-0.25064		0.068559	-0.187224	-0.023534		0.741347	0.744264	0.704895
19		1.04811	1.13301	1.16004		-0.116404	-0.061601	0.014441		-0.017404	0.074277	-0.024017		0.505461	0.53151	0.587986
20		1.04112	1.20413	1.14503		-0.287484	.	-0.235184		-0.042312	0.059904	0.18585		0.423304	0.700312	0.508759
21		1.49556	1.5094	1.44436		-0.032773	0.02297	-0.175884		0.07546	-0.056211	0.000206892		0.957288	0.991453	0.874761
22		1.52689	1.54388	1.51806		-0.10244	0.053333	-0.155053		0.090544	0.012646	0.087991		1.01364	1.03666	0.961254
23		1.50407	1.50153	1.46155		-0.125283	0.045442	0.119647		-0.040273	0.202706	0.101919		0.964527	0.962136	0.823239
24		1.48264	1.5066	1.50355		-0.314691	-0.032482	.		0.083249	0.00362763	0.235664		0.901695	0.994855	0.92842
25		1.43336	1.51524	1.51853		-0.08949	-0.061874	0.161325		0.047594	-0.07197	0.096342		0.832278	0.989503	1.00205
26		1.42427	1.34268	1.52026		-0.312407	-0.100328	-0.125193		0.132565	0.13295	-0.019209		0.913457	0.826244	0.971447
27		1.48007	1.48972	1.53097		-0.137106	-0.0090176	-0.00613335		0.014162	0.00615315	0.081973		0.905384	1.02805	0.982114
28		1.53098	1.32775	1.50136		-0.372132	-0.189072	0.081468		0.16848	-0.189705	-0.165264		1.05179	0.846319	0.898803
29		1.51414	1.52606	1.30002		-0.263473	0.037557	0.084725		0.061039	0.021167	0.030926		0.990009	1.00931	0.811732
30		1.46624	1.51405	1.45965		-0.163355	-0.012034	0.068951		0.090496	-0.050669	-0.013235		0.890633	1.01684	0.967337
31		1.70059	1.74297	1.73591		-0.058134	0.016052	0.175239		0.135695	0.048902	0.01466		1.27557	1.34993	1.23902
32		1.73434	1.75535	1.71692		0.00346169	0.175562	0.222127		0.14283	-0.046287	0.027861		1.24884	1.35584	1.18343
33		1.75688	1.72723	1.74108		-0.221855	-0.28561	-0.03172		0.06886	0.125833	0.334428		1.30274	1.28259	1.19799
34		1.77218	1.78663	1.74348		-0.450458	0.152579	-0.071368		0.285748	-0.072062	0.00547198		1.30764	1.36548	1.25417
35		1.76534	1.79815	1.68475		-0.308324	0.168058	-0.044507		0.228126	-0.087214	0.414503		1.26116	1.38894	1.19796
36		1.68721	1.75286	1.6926		-0.449759	-0.074032	-0.115718		0.049082	-0.021551	0.334474		1.18293	1.34607	1.15948
37		1.70489	1.7605	1.72511		-0.031554	-0.00603883	-0.308314		0.152783	-0.219919	0.365862		1.2731	1.35464	1.19229
38		1.73135	1.6551	1.68122		-0.020588	0.017925	0.243869		0.151348	0.029206	0.017623		1.22351	1.25966	1.17169
39		1.75598	1.73567	1.63464		-0.657705	-0.00753194	-0.28361		0.440159	0.184354	0.230029		1.32007	1.32491	1.05777
40		1.78927	1.60807	1.72026		-0.00738773	-0.166836	0.048061		0.3228	-0.073761	-0.117694		1.34587	1.22021	1.22402
41		1.81257	1.81541	1.81179		.	-0.425143	-0.01346		0.12237	0.190281	0.151391		1.35781	1.40134	1.27904
42		1.8258	1.85198	1.80415		0.026574	-0.269879	0.047056		0.312452	0.021606	0.293185		1.34235	1.49615	1.31259
43		1.827	1.84042	1.75441		0.026134	-0.108773	-0.046408		0.136349	0.247575	0.441844		1.39946	1.45674	1.18119
44		1.83826	1.80844	1.76859		-0.046456	0.064864	-0.00225894		0.833156	0.200743	0.04659		1.31627	1.42637	1.33828
45		1.79428	1.8144	1.78427		-0.30526	-0.121363	-0.119295		0.465943	0.063683	-0.024285		1.39701	1.43869	1.35502
46		1.85637	1.82354	1.75399		-0.230755	0.05116	0.045328		0.148071	0.125793	0.199305		1.46439	1.44254	1.29803
47		1.76741	1.82994	1.73838		.	-0.057313	0.11517		0.24289	0.082056	0.099011		1.37409	1.41311	1.23329
48		1.81931	1.8524	1.77033		-0.264621	-0.395977	0.045801		0.063437	0.236146	0.172945		1.3936	1.50219	1.32397
49		1.75951	1.79427	1.758		.	0.00723686	0.027572		0.286672	0.144503	0.308858		1.30122	1.43848	1.2659
50		1.82563	1.81393	1.75291		.	-0.022894	0.072291		0.426327	0.090914	-0.082698		1.40343	1.43106	1.28811
51		1.87	1.88745	1.80529		-0.185478	0.013753	0.067436		0.151435	0.00157078	0.246764		1.39431	1.51687	1.36531
52		1.93176	1.88673	1.87813		0.122215	-0.205825	-0.023511		0.195421	-0.105565	0.202442		1.51111	1.52581	1.43548
53		1.91531	1.88267	1.8534		0.112773	-0.661245	0.218103		0.854695	0.183853	0.00114689		1.39523	1.4975	1.42638
54		1.87693	1.85219	1.81971		-0.075756	-0.104216	-0.36254		0.140453	0.239566	0.172856		1.48903	1.48299	1.40747
55		1.85301	1.80802	1.76206		-0.010146	-0.08065	-0.023295		0.056255	-0.22959	0.075913		1.46105	1.4048	1.28003
56		1.89012	1.86733	1.83638		.	.	0.196917		0.334153	0.319929	-0.089454		1.44806	1.50859	1.4157
57		1.83612	1.86337	1.82171		-0.135248	0.055256	0.149509		0.429024	-0.062844	0.308487		1.36332	1.52822	1.35407
58		1.9056	1.76824	1.83328		-0.152742	-0.17387	0.115526		0.231339	-0.053297	0.106382		1.45315	1.42689	1.42595
59		1.864	1.89179	1.85191		-0.245784	-0.112234	-0.1516		0.294828	-0.252413	0.325521		1.4842	1.53663	1.42818
60		1.88525	1.84278	1.79288		0.130335	.	-0.061426		0.551592	0.239884	0.401907		1.40692	1.46519	1.30089
61		1.91337		1.85759		.		0.046277		0.856838		0.013147		1.42537		1.47515
62		1.8891		1.82547		-0.010959		0.067295		0.563084		0.096584		1.46857		1.40184
63		1.87235		1.88413		-0.104956		0.074575		0.593766		0.179311		1.39		1.44227
64		1.83766		1.83158		-0.451348		-0.091321		0.198395		0.288891		1.45216		1.35272
65		1.84136		1.82605		.		.		0.253847		0.162597		1.3688		1.3737
66		1.90745		1.84296		.		0.078155		0.466946		0.09746		1.51631		1.40922
67		1.94401		1.77586		.		0.154929		0.238306		-0.024265		1.5474		1.30788
68		1.84547		1.80864		-0.224059		-0.187714		0.077083		0.231038		1.44804		1.37022
69		1.93745		1.82106		-0.061116		0.180147		0.679034		0.17987		1.46895		1.31883
70		1.91607		1.84915		-0.224524		-0.363361		0.045838		0.033732		1.47445		1.44027

## Sheet: Fig. S02
Fig. S02		B					C								(d)								(e)								(f)
							locule positon 1								locules position 1+2+3								locules position 2+3								locules position 4+5
		class	number	frequency		n	number	number		number	number				number	number		number	number				number	number		number	number				number	number		number	number
				%			seeds	cavities		seeds	cavities				seeds	cavities		seeds	cavities				seeds	cavities		seeds	cavities				seeds	cavities		seeds	cavities
		0	3	6.97674							mean	SE							mean	SE							mean	SE							mean	SE
		1.2	7	16.2791		1	0	0		0	0.894737	0.274605			0	0		0	0.375	0.263052			0	0		0	0.666667	0.355335			0	0		0	1	0.460566
		2.4	17	39.5349		2	0	0		1	1	0.522233			0	0		1	1.55556	0.580017			0	0		1	1.54545	0.511035			0	0		1	0.545455	0.281672
		3.6	8	18.6047		3	0	0		2	1.6	0.812404			0	0		2	0.666667	0.333333			0	0		2	0.714286	0.42056			0	0		2	1.66667	0.666667
		4.8	3	6.97674		4	0	0							0	0		3	1.5	0.957427			0	0		3	0.666667	0.666667			0	0		3	1	0.774597
		6	4	9.30233		5	0	0							0	0		4	3	.			0	0		4	2	2			0	0		4	3	.
		7.2	0	0		6	0	0							0	0		5	1	1			0	0							0	2
		8.4	1	2.32558		7	0	0							0	1		6	0	0			0	1							0	2
		9.6	0	0		8	0	0							0	2							0	2							0	4
		10.8	0	0		9	0	0							1	0							0	0							0	0
		12	0	0		10	0	0							1	0							0	0							0	0
						11	0	1							1	1							0	4							0	0
	n		43			12	0	1							1	2							0	1							0	4
						13	0	1							1	3							1	0							1	0
						14	0	1							1	4							1	0							1	0
						15	0	2							1	0							1	1							1	0
						16	0	2							1	0							1	2							1	0
						17	0	2							1	4							1	3							1	1
						18	0	3							2	0							1	4							1	1
						19	0	4							2	0							1	0							1	0
						20	1	0							2	1							1	0							1	0
						21	1	0							2	1							1	0							1	0
						22	1	0							2	0							1	3							1	3
						23	1	0							2	0							1	4							1	1
						24	1	0							2	0							2	0							2	0
						25	1	0							2	3							2	0							2	1
						26	1	0							2	1							2	1							2	2
						27	1	0							3	2							2	1							2	3
						28	1	3							3	0							2	0							2	0
						29	1	4							3	0							2	0							2	4
						30	1	4							3	4							2	3							3	1
						31	2	0							4	3							3	2							3	0
						32	2	0							5	0							3	0							3	4
						33	2	1							5	4							3	0							3	0
						34	2	3							5	0							4	0							3	0
						35	2	4							5	0							4	4							4	3

[truncated: 2 more sheets: Fig. S03, S1 Table]
